# Supplementary material for: Inhibition of EZH2 alleviates SAHA-induced senescence-associated secretion phenotype in small cell lung cancer cells
Source: Cell Death Discov. 2023 Aug 5;9:289. doi: 10.1038/s41420-023-01591-y (PMC10404275; doi:10.1038/s41420-023-01591-y)
Supplement: Supplementary file 8 — Supplementary Table S1 [file 41420_2023_1591_MOESM8_ESM.xlsx]

## Sheet: Supplementary Table S1
Supplementary Table S1. Primer sequence
shEZH2#1	GCTAGGTTAATTGGGACCAAA
shEZH2#2	CCCAACATAGATGGACCAAAT
shTpr#1	GCCTTCTATCTCTCAACCTAT
shTpr#2	GCGATCTGAAACAGAAACCAA
shTpr#3	CGCTGATGACTCAGAAGCAAA
