# Supplementary material for: Inhibition of EZH2 alleviates SAHA-induced senescence-associated secretion phenotype in small cell lung cancer cells
Source: Cell Death Discov. 2023 Aug 5;9:289. doi: 10.1038/s41420-023-01591-y (PMC10404275; doi:10.1038/s41420-023-01591-y)
Supplement: Supplementary file 9 — Supplementary Table S2 [file 41420_2023_1591_MOESM9_ESM.xlsx]

## Sheet: Sheet1
Supplementary Table S2. List of experimental antibodies
IL-6	Immunoway	YT5348
IL-8	Cell Signaling Technology	94407S
STING	Abways	CY7204
p-STING	Cell Signaling Technology	19781
EZH2	Abways	Q15910
cyclin A2	Cell Signaling Technology	67955S
H3K27me3	Activemotif	39535
γ-H2AX	Cell Signaling Technology	9718S
γ-H2AX	Cell Signaling Technology	80312S
β-actin	Sigma-Aldrich	A1978
p21	Proteintech	10355-1-AP
Histon H3	abcam	ab1791
acetyl-Histon H3	Millipore	06-599
Tpr	abcam	ab84516
Ki67	GeneTex	GTX16667
53BP1	Cell Signaling Technology	4937S
Phospho-IRF3-S396	ABclonal	AP0623
IRF3	ABclonal	A11373
normal mouse IgG	Santa Cruz Biotechnology	SC-2025
normal rabbit IgG	Cell Signaling Technology	2729
the secondary antibodies used were goat anti-mouse and goat anti-rabbit	Zsgb-Bio	ZSGB-BIO
