# Supplementary material for: Inhibition of EZH2 alleviates SAHA-induced senescence-associated secretion phenotype in small cell lung cancer cells
Source: Cell Death Discov. 2023 Aug 5;9:289. doi: 10.1038/s41420-023-01591-y (PMC10404275; doi:10.1038/s41420-023-01591-y)
Supplement: Supplementary file 10 — Supplementary Table S3 [file 41420_2023_1591_MOESM10_ESM.xlsx]

## Sheet: Sheet1
Supplementary Table S3. Real-time PCR primer sequence
actin-sense	5'-GAGCACAGAGCCTCGCCTTT-3'
actin-anti-sense	5'-ATCCTTCTGACCCATGCCCA-3'
IL6-sense	5'-CCCCTGACCCAACCACAAAT-3'
IL6-anti-sense	5'-ATTTGCCGAAGAGCCCTCAG-3'
IL8-sense	5'-GAGTGGACCACACTGCGCCA-3'
IL8-anti-sense	5'-TCCACAACCCTCTGCACCCAGT-3'
Tpr-sense	5'-TTGCTTCTCAAGGAGGTTTAGG-3'
Tpr-anti-sense	5'-TGTAGTGGAGTAGTGGGAACA-3'
